# Supplementary material for: Possible Regulation of Larval Juvenile Hormone Titers in Bombyx mori by BmFAMeT6
Source: Insects. 2023 Jul 17;14(7):644. doi: 10.3390/insects14070644 (PMC10380277; doi:10.3390/insects14070644)
Supplement: Supplementary file 1 [file insects-14-00644-s001.zip]

Archive with 1 entries (1 files):
- insects-2474421-supplementary.pdf
